# Supplementary material for: A metal–organic framework immobilised iridium pincer complex
Source: Chem Sci. 2016 May 10;7(8):4980–4. doi: 10.1039/c6sc01376g (PMC6018438; doi:10.1039/c6sc01376g)
Supplement: Supplementary file 2 [file SC-007-C6SC01376G-s002.cif]

# Electronic Supplementary Material (ESI) for Chemical Science.
# This journal is © The Royal Society of Chemistry 2016

####################################################################### 
# 
# This file contains crystal structure data downloaded from the 
# Cambridge Structural Database (CSD) hosted by the Cambridge 
# Crystallographic Data Centre (CCDC).
# 
# Full information about CCDC data access policies and citation 
# guidelines are available at http://www.ccdc.cam.ac.uk/access/V1 
# 
# Audit and citation data items may have been added by the CCDC. 
# Please retain this information to preserve the provenance of 
# this file and to allow appropriate attribution of the data. 
# 
#######################################################################

data_p21-n
_database_code_depnum_ccdc_archive 'CCDC 1465323'
_audit_update_record             
;
2016-03-14 deposited with the CCDC.
2016-05-10 downloaded from the CCDC.
;
_audit_creation_date             2016-02-13
_audit_creation_method           
;
Olex2 1.2
(compiled Jan 19 2015 12:28:14 for OlexSys, GUI svn.r4998)
;
_chemical_name_common            ?
_chemical_name_systematic        ?
_chemical_formula_moiety         'C22 H38 Cl Ir O3 P2'
_chemical_formula_sum            'C22 H38 Cl Ir O3 P2'
_chemical_formula_weight         640.11
_chemical_melting_point          ?
loop_
_atom_type_symbol
_atom_type_description
_atom_type_scat_dispersion_real
_atom_type_scat_dispersion_imag
_atom_type_scat_source
C C 0.0181 0.0091 'International Tables Vol C Tables 4.2.6.8 and 6.1.1.4'
H H 0.0000 0.0000 'International Tables Vol C Tables 4.2.6.8 and 6.1.1.4'
Cl Cl 0.3639 0.7018 'International Tables Vol C Tables 4.2.6.8 and 6.1.1.4'
Ir Ir -4.7710 6.5667 'International Tables Vol C Tables 4.2.6.8 and 6.1.1.4'
O O 0.0492 0.0322 'International Tables Vol C Tables 4.2.6.8 and 6.1.1.4'
P P 0.2955 0.4335 'International Tables Vol C Tables 4.2.6.8 and 6.1.1.4'

_shelx_space_group_comment       
;
The symmetry employed for this shelxl refinement is uniquely defined
by the following loop, which should always be used as a source of
symmetry information in preference to the above space-group names.
They are only intended as comments.
;
_space_group_crystal_system      monoclinic
_space_group_IT_number           14
_space_group_name_H-M_alt        'P 1 21/n 1'
_space_group_name_Hall           '-P 2yn'
loop_
_space_group_symop_operation_xyz
'x, y, z'
'-x+1/2, y+1/2, -z+1/2'
'-x, -y, -z'
'x-1/2, -y-1/2, z-1/2'

_cell_length_a                   9.8099(3)
_cell_length_b                   20.1079(5)
_cell_length_c                   13.9635(4)
_cell_angle_alpha                90
_cell_angle_beta                 106.852(2)
_cell_angle_gamma                90
_cell_volume                     2636.11(13)
_cell_formula_units_Z            4
_cell_measurement_reflns_used    9893
_cell_measurement_temperature    100(2)
_cell_measurement_theta_max      67.573
_cell_measurement_theta_min      4.397
_shelx_estimated_absorpt_T_max   0.786
_shelx_estimated_absorpt_T_min   0.417
_exptl_absorpt_coefficient_mu    12.035
_exptl_absorpt_correction_T_max  0.7530
_exptl_absorpt_correction_T_min  0.5804
_exptl_absorpt_correction_type   multi-scan
_exptl_absorpt_process_details   
;
SADABS-2012/1 (Bruker,2012) was used for absorption correction.
wR2(int) was 0.0572 before and 0.0387 after correction.
The Ratio of minimum to maximum transmission is 0.7708.
The \l/2 correction factor is 0.0015.
;
_exptl_absorpt_special_details   ?
_exptl_crystal_colour            red
_exptl_crystal_colour_primary    red
_exptl_crystal_density_diffrn    1.613
_exptl_crystal_density_meas      .
_exptl_crystal_density_method    ?
_exptl_crystal_description       needle
_exptl_crystal_F_000             1272
_exptl_crystal_size_max          0.088
_exptl_crystal_size_mid          0.042
_exptl_crystal_size_min          0.021
_exptl_transmission_factor_max   ?
_exptl_transmission_factor_min   ?
_diffrn_reflns_av_R_equivalents  0.0259
_diffrn_reflns_av_unetI/netI     0.0194
_diffrn_reflns_Laue_measured_fraction_full 0.981
_diffrn_reflns_Laue_measured_fraction_max 0.981
_diffrn_reflns_limit_h_max       10
_diffrn_reflns_limit_h_min       -11
_diffrn_reflns_limit_k_max       24
_diffrn_reflns_limit_k_min       -23
_diffrn_reflns_limit_l_max       16
_diffrn_reflns_limit_l_min       -16
_diffrn_reflns_number            21915
_diffrn_reflns_point_group_measured_fraction_full 0.981
_diffrn_reflns_point_group_measured_fraction_max 0.981
_diffrn_reflns_theta_full        67.605
_diffrn_reflns_theta_max         67.605
_diffrn_reflns_theta_min         3.972
_diffrn_ambient_temperature      99.99
_diffrn_detector_area_resol_mean 8
_diffrn_measured_fraction_theta_full 0.981
_diffrn_measured_fraction_theta_max 0.981
_diffrn_measurement_device_type  'Bruker SMART APEX CCD area detector'
_diffrn_measurement_method       '\w and \f scans'
_diffrn_radiation_monochromator  'Quazar optics'
_diffrn_radiation_type           CuK\a
_diffrn_radiation_wavelength     1.54178
_diffrn_source                   'sealed tube'
_diffrn_standards_number         .
_reflns_Friedel_coverage         0.000
_reflns_Friedel_fraction_full    .
_reflns_Friedel_fraction_max     .
_reflns_number_gt                4512
_reflns_number_total             4681
_reflns_special_details          
;
 Reflections were merged by SHELXL according to the crystal
 class for the calculation of statistics and refinement.
 
 _reflns_Friedel_fraction is defined as the number of unique
 Friedel pairs measured divided by the number that would be
 possible theoretically, ignoring centric projections and
 systematic absences.
;
_reflns_threshold_expression     'I > 2\s(I)'
_computing_cell_refinement       'SAINT V7.23A (Bruker, 2005)'
_computing_data_collection       'APEX2 V2.1-4 (Bruker, 2007)'
_computing_data_reduction        'Bruker SAINT'
_computing_molecular_graphics    'Olex2 (Dolomanov et al., 2009)'
_computing_publication_material  'Olex2 (Dolomanov et al., 2009)'
_computing_structure_refinement  'ShelXL (Sheldrick, 2008)'
_computing_structure_solution    'XT (Sheldrick, 2015)'
_refine_diff_density_max         2.243
_refine_diff_density_min         -2.417
_refine_diff_density_rms         0.178
_refine_ls_extinction_coef       .
_refine_ls_extinction_method     none
_refine_ls_goodness_of_fit_ref   1.223
_refine_ls_hydrogen_treatment    constr
_refine_ls_matrix_type           full
_refine_ls_number_parameters     323
_refine_ls_number_reflns         4681
_refine_ls_number_restraints     441
_refine_ls_R_factor_all          0.0728
_refine_ls_R_factor_gt           0.0711
_refine_ls_restrained_S_all      1.238
_refine_ls_shift/su_max          0.001
_refine_ls_shift/su_mean         0.000
_refine_ls_structure_factor_coef Fsqd
_refine_ls_weighting_details     
'w=1/[\s^2^(Fo^2^)+54.8753P] where P=(Fo^2^+2Fc^2^)/3'
_refine_ls_weighting_scheme      calc
_refine_ls_wR_factor_gt          0.1429
_refine_ls_wR_factor_ref         0.1437
_refine_special_details          ?
_olex2_refinement_description    
;
1. Fixed Uiso
 At 1.2 times of:
  All C(H) groups, All C(H,H) groups
 At 1.5 times of:
  All C(H,H,H) groups, All O(H) groups
2. Restrained distances
 C20-C19A = C19B-C11
 1.55 with sigma of 0.01
 C17-C15 \\sim C16-C15 \\sim C18-C15 \\sim C21-C20 \\sim C20-C13B \\sim
C22A-C20 \\sim C20-C14A \\sim C12-
 C11 \\sim C14-C11 \\sim C13A-C11 \\sim C8-C7 \\sim C7-C10 \\sim C9-C7
 with sigma of 0.02
 C22B-C11 \\sim C14-C11
 with sigma of 0.02
 C21-C13B \\sim C13B-C14A
 with sigma of 0.02
 C21-C22A \\sim C12-C22B
 with sigma of 0.02
 C12-C13A \\sim C13A-C14
 with sigma of 0.02
3. Rigid body (RIGU) restrains
 All non-hydrogen atoms
 with sigma for 1-2 distances of 0.004 and sigma for 1-3 distances of 0.004
4. Others
 Sof(Cl1A)=Sof(C13B)=Sof(H13D)=Sof(H13E)=Sof(H13F)=Sof(C14A)=Sof(H14D)=
 Sof(H14E)=Sof(H14F)=Sof(C19B)=Sof(H19C)=Sof(H19D)=Sof(C22B)=Sof(H22D)=
 Sof(H22E)=Sof(H22F)=1-FVAR(1)
 Sof(Cl1)=Sof(C13A)=Sof(H13A)=Sof(H13B)=Sof(H13C)=Sof(C14)=Sof(H14A)=Sof(H14B)=
 Sof(H14C)=Sof(C19A)=Sof(H19A)=Sof(H19B)=Sof(C22A)=Sof(H22A)=Sof(H22B)=
 Sof(H22C)=FVAR(1)
5.a Secondary CH2 refined with riding coordinates:
 C19A(H19A,H19B), C19B(H19C,H19D)
5.b Aromatic/amide H refined with riding coordinates:
 C2(H2), C3(H3)
5.c Idealised Me refined as rotating group:
 C8(H8A,H8B,H8C), C9(H9A,H9B,H9C), C10(H10A,H10B,H10C), C12(H12A,H12B,H12C),
 C13A(H13A,H13B,H13C), C13B(H13D,H13E,H13F), C14(H14A,H14B,H14C), C14A(H14D,
 H14E,H14F), C16(H16A,H16B,H16C), C17(H17A,H17B,H17C), C18(H18A,H18B,H18C),
 C21(H21A,H21B,H21C), C22A(H22A,H22B,H22C), C22B(H22D,H22E,H22F)
5.d Idealised tetrahedral OH refined as rotating group:
 O1(H1)
;
_atom_sites_solution_hydrogens   geom
_atom_sites_solution_primary     direct
_atom_sites_solution_secondary   ?
loop_
_atom_site_label
_atom_site_type_symbol
_atom_site_fract_x
_atom_site_fract_y
_atom_site_fract_z
_atom_site_U_iso_or_equiv
_atom_site_adp_type
_atom_site_occupancy
_atom_site_site_symmetry_order
_atom_site_calc_flag
_atom_site_refinement_flags_posn
_atom_site_refinement_flags_adp
_atom_site_refinement_flags_occupancy
_atom_site_disorder_assembly
_atom_site_disorder_group
Ir1 Ir 0.62814(6) 0.76260(2) 0.01575(4) 0.04348(18) Uani 1 1 d . U . . .
Cl1 Cl 0.5498(13) 0.8330(3) 0.1301(8) 0.063(3) Uani 0.629(13) 1 d . U P A 1
Cl1A Cl 0.4750(12) 0.8339(5) 0.0914(8) 0.032(2) Uani 0.371(13) 1 d . U P A 2
P1 P 0.5377(3) 0.66170(13) 0.0399(2) 0.0387(7) Uani 1 1 d . U . . .
P2 P 0.7578(4) 0.83952(13) -0.0384(2) 0.0401(7) Uani 1 1 d . U . . .
O1 O 0.8902(9) 0.5845(3) -0.2447(6) 0.0402(18) Uani 1 1 d . U . . .
H1 H 0.9637 0.5660 -0.2082 0.060 Uiso 1 1 calc GR . . . .
O2 O 0.5979(10) 0.6096(3) -0.0297(6) 0.050(2) Uani 1 1 d . U . . .
O3 O 0.8322(9) 0.7987(3) -0.1129(6) 0.0412(18) Uani 1 1 d . U . . .
C1 C 0.8341(11) 0.6258(5) -0.1875(7) 0.032(2) Uani 1 1 d . U . . .
C2 C 0.7464(12) 0.5968(5) -0.1372(8) 0.038(3) Uani 1 1 d . U . . .
H2 H 0.7289 0.5503 -0.1409 0.045 Uiso 1 1 calc R . . . .
C3 C 0.8646(11) 0.6931(5) -0.1794(7) 0.028(2) Uani 1 1 d . U . . .
H3 H 0.9265 0.7126 -0.2127 0.034 Uiso 1 1 calc R . . . .
C4 C 0.6850(13) 0.6379(5) -0.0812(8) 0.038(3) Uani 1 1 d . U . . .
C5 C 0.8019(12) 0.7311(5) -0.1213(7) 0.033(2) Uani 1 1 d . U . . .
C6 C 0.7127(13) 0.7059(5) -0.0698(8) 0.039(2) Uani 1 1 d . U . . .
C7 C 0.5759(12) 0.6150(5) 0.1586(8) 0.048(2) Uani 1 1 d D U . . .
C8 C 0.5479(16) 0.6605(6) 0.2377(9) 0.057(3) Uani 1 1 d D U . . .
H8A H 0.6044 0.7012 0.2424 0.085 Uiso 1 1 calc GR . . . .
H8B H 0.5746 0.6377 0.3025 0.085 Uiso 1 1 calc GR . . . .
H8C H 0.4464 0.6719 0.2191 0.085 Uiso 1 1 calc GR . . . .
C9 C 0.7335(15) 0.5981(9) 0.1882(14) 0.087(4) Uani 1 1 d D U . . .
H9A H 0.7531 0.5692 0.1372 0.130 Uiso 1 1 calc GR . . . .
H9B H 0.7599 0.5750 0.2528 0.130 Uiso 1 1 calc GR . . . .
H9C H 0.7893 0.6391 0.1937 0.130 Uiso 1 1 calc GR . . . .
C10 C 0.4920(16) 0.5503(6) 0.1491(10) 0.062(3) Uani 1 1 d D U . . .
H10A H 0.3898 0.5602 0.1282 0.093 Uiso 1 1 calc GR . . . .
H10B H 0.5174 0.5275 0.2139 0.093 Uiso 1 1 calc GR . . . .
H10C H 0.5150 0.5217 0.0991 0.093 Uiso 1 1 calc GR . . . .
C11 C 0.3467(16) 0.6627(7) -0.0252(10) 0.074(3) Uani 1 1 d D U . . .
C12 C 0.2563(16) 0.6899(9) 0.0367(10) 0.081(4) Uani 1 1 d D U . . .
H12A H 0.2771 0.6655 0.1000 0.121 Uiso 1 1 calc GR . . . .
H12B H 0.1554 0.6846 -0.0001 0.121 Uiso 1 1 calc GR . . . .
H12C H 0.2777 0.7371 0.0503 0.121 Uiso 1 1 calc GR . . . .
C13A C 0.309(3) 0.7070(10) -0.1167(13) 0.069(5) Uani 0.629(13) 1 d D U P A 1
H13A H 0.3808 0.7420 -0.1087 0.104 Uiso 0.629(13) 1 calc GR . P A 1
H13B H 0.2154 0.7274 -0.1245 0.104 Uiso 0.629(13) 1 calc GR . P A 1
H13C H 0.3054 0.6804 -0.1761 0.104 Uiso 0.629(13) 1 calc GR . P A 1
C13B C 0.972(4) 0.7912(14) 0.148(2) 0.060(7) Uani 0.371(13) 1 d D U P A 2
H13D H 0.9042 0.7713 0.1794 0.090 Uiso 0.371(13) 1 calc GR . P A 2
H13E H 1.0521 0.8102 0.1997 0.090 Uiso 0.371(13) 1 calc GR . P A 2
H13F H 1.0067 0.7569 0.1110 0.090 Uiso 0.371(13) 1 calc GR . P A 2
C14 C 0.284(2) 0.5947(8) -0.0699(15) 0.056(5) Uani 0.629(13) 1 d D U P A 1
H14A H 0.3342 0.5790 -0.1168 0.084 Uiso 0.629(13) 1 calc GR . P A 1
H14B H 0.1823 0.6000 -0.1053 0.084 Uiso 0.629(13) 1 calc GR . P A 1
H14C H 0.2952 0.5622 -0.0158 0.084 Uiso 0.629(13) 1 calc GR . P A 1
C14A C 1.024(3) 0.8739(17) 0.041(3) 0.074(7) Uani 0.371(13) 1 d D U P A 2
H14D H 1.0514 0.8415 -0.0027 0.111 Uiso 0.371(13) 1 calc GR . P A 2
H14E H 1.1062 0.8830 0.0990 0.111 Uiso 0.371(13) 1 calc GR . P A 2
H14F H 0.9932 0.9152 0.0037 0.111 Uiso 0.371(13) 1 calc GR . P A 2
C15 C 0.7019(12) 0.9163(5) -0.1110(8) 0.047(3) Uani 1 1 d D U . . .
C16 C 0.6119(16) 0.9577(7) -0.0607(11) 0.063(4) Uani 1 1 d D U . . .
H16A H 0.5295 0.9316 -0.0564 0.095 Uiso 1 1 calc GR . . . .
H16B H 0.5789 0.9980 -0.1002 0.095 Uiso 1 1 calc GR . . . .
H16C H 0.6695 0.9702 0.0067 0.095 Uiso 1 1 calc GR . . . .
C17 C 0.8303(14) 0.9562(6) -0.1197(11) 0.061(3) Uani 1 1 d D U . . .
H17A H 0.8895 0.9686 -0.0527 0.091 Uiso 1 1 calc GR . . . .
H17B H 0.7973 0.9964 -0.1592 0.091 Uiso 1 1 calc GR . . . .
H17C H 0.8863 0.9290 -0.1527 0.091 Uiso 1 1 calc GR . . . .
C18 C 0.6122(16) 0.8966(9) -0.2160(10) 0.081(4) Uani 1 1 d D U . . .
H18A H 0.6743 0.8781 -0.2531 0.121 Uiso 1 1 calc GR . . . .
H18B H 0.5630 0.9359 -0.2511 0.121 Uiso 1 1 calc GR . . . .
H18C H 0.5419 0.8631 -0.2112 0.121 Uiso 1 1 calc GR . . . .
C19A C 0.822(2) 0.7811(8) 0.1049(16) 0.062(4) Uani 0.629(13) 1 d D U P A 1
H19A H 0.8156 0.7866 0.1740 0.075 Uiso 0.629(13) 1 calc R . P A 1
H19B H 0.8824 0.7418 0.1046 0.075 Uiso 0.629(13) 1 calc R . P A 1
C19B C 0.430(4) 0.7221(14) -0.054(3) 0.073(5) Uani 0.371(13) 1 d D U P A 2
H19C H 0.3636 0.7602 -0.0627 0.087 Uiso 0.371(13) 1 calc R . P A 2
H19D H 0.4341 0.7110 -0.1224 0.087 Uiso 0.371(13) 1 calc R . P A 2
C20 C 0.8988(16) 0.8449(6) 0.0773(10) 0.071(3) Uani 1 1 d D U . . .
C21 C 0.8794(19) 0.9040(7) 0.1423(10) 0.081(4) Uani 1 1 d D U . . .
H21A H 0.8967 0.9457 0.1113 0.121 Uiso 1 1 calc GR . . . .
H21B H 0.9471 0.9000 0.2092 0.121 Uiso 1 1 calc GR . . . .
H21C H 0.7820 0.9039 0.1477 0.121 Uiso 1 1 calc GR . . . .
C22A C 1.049(2) 0.8293(13) 0.078(2) 0.078(6) Uani 0.629(13) 1 d D U P A 1
H22A H 1.0485 0.7902 0.0360 0.117 Uiso 0.629(13) 1 calc GR . P A 1
H22B H 1.1063 0.8200 0.1467 0.117 Uiso 0.629(13) 1 calc GR . P A 1
H22C H 1.0887 0.8674 0.0517 0.117 Uiso 0.629(13) 1 calc GR . P A 1
C22B C 0.290(4) 0.6356(19) -0.1269(16) 0.068(8) Uani 0.371(13) 1 d D U P A 2
H22D H 0.3692 0.6239 -0.1533 0.102 Uiso 0.371(13) 1 calc GR . P A 2
H22E H 0.2299 0.6691 -0.1702 0.102 Uiso 0.371(13) 1 calc GR . P A 2
H22F H 0.2333 0.5958 -0.1248 0.102 Uiso 0.371(13) 1 calc GR . P A 2

loop_
_atom_site_aniso_label
_atom_site_aniso_U_11
_atom_site_aniso_U_22
_atom_site_aniso_U_33
_atom_site_aniso_U_23
_atom_site_aniso_U_13
_atom_site_aniso_U_12
Ir1 0.0782(4) 0.0241(2) 0.0503(3) -0.0116(2) 0.0535(3) -0.0143(2)
Cl1 0.111(7) 0.035(3) 0.077(5) -0.014(3) 0.079(5) -0.012(4)
Cl1A 0.047(5) 0.025(3) 0.037(5) 0.000(3) 0.032(4) 0.005(4)
P1 0.0654(18) 0.0236(12) 0.0444(15) -0.0025(11) 0.0431(14) -0.0038(12)
P2 0.072(2) 0.0226(12) 0.0413(15) -0.0076(11) 0.0412(15) -0.0099(12)
O1 0.060(5) 0.026(3) 0.050(4) -0.008(3) 0.040(4) -0.002(3)
O2 0.080(5) 0.028(3) 0.067(5) -0.010(3) 0.060(5) -0.013(3)
O3 0.067(5) 0.026(3) 0.047(4) -0.013(3) 0.044(4) -0.017(3)
C1 0.045(5) 0.028(4) 0.034(5) -0.008(3) 0.027(5) -0.005(3)
C2 0.057(6) 0.025(4) 0.046(6) -0.008(4) 0.037(5) -0.007(4)
C3 0.038(5) 0.028(4) 0.023(4) -0.006(3) 0.018(4) -0.008(3)
C4 0.059(6) 0.027(4) 0.044(5) -0.009(3) 0.039(5) -0.009(4)
C5 0.049(5) 0.027(4) 0.031(5) -0.008(3) 0.025(4) -0.011(3)
C6 0.065(6) 0.025(4) 0.043(5) -0.009(3) 0.041(5) -0.010(3)
C7 0.071(6) 0.035(5) 0.048(5) 0.002(4) 0.035(4) 0.004(4)
C8 0.093(9) 0.041(6) 0.043(6) 0.002(5) 0.033(6) 0.009(6)
C9 0.082(7) 0.078(10) 0.104(10) -0.012(8) 0.031(6) 0.016(6)
C10 0.100(9) 0.040(5) 0.063(8) 0.003(5) 0.049(7) -0.005(5)
C11 0.080(6) 0.079(7) 0.067(6) -0.011(5) 0.026(5) 0.013(4)
C12 0.064(8) 0.112(11) 0.064(7) -0.024(7) 0.014(6) 0.020(7)
C13A 0.080(13) 0.068(10) 0.060(8) -0.012(7) 0.020(8) 0.008(8)
C13B 0.077(16) 0.051(10) 0.054(11) -0.014(8) 0.022(10) 0.012(10)
C14 0.051(10) 0.070(8) 0.048(10) -0.003(7) 0.016(8) 0.013(6)
C14A 0.106(11) 0.046(14) 0.063(13) -0.023(10) 0.016(10) 0.004(9)
C15 0.062(6) 0.045(5) 0.049(5) 0.007(4) 0.038(5) 0.004(4)
C16 0.086(9) 0.057(7) 0.067(8) 0.016(6) 0.054(7) 0.017(6)
C17 0.074(7) 0.042(6) 0.083(9) 0.019(6) 0.050(6) 0.008(5)
C18 0.073(8) 0.115(11) 0.063(6) -0.008(6) 0.033(6) 0.009(7)
C19A 0.092(7) 0.053(7) 0.050(7) -0.019(5) 0.032(6) 0.006(5)
C19B 0.082(7) 0.066(8) 0.076(9) -0.017(6) 0.034(6) 0.010(6)
C20 0.101(6) 0.055(6) 0.052(5) -0.013(4) 0.014(5) 0.014(5)
C21 0.106(10) 0.069(7) 0.051(7) -0.025(6) -0.003(7) 0.029(6)
C22A 0.093(8) 0.059(13) 0.079(14) -0.016(11) 0.019(7) 0.006(7)
C22B 0.095(15) 0.060(16) 0.056(9) 0.001(9) 0.033(8) -0.008(12)

_geom_special_details            
;
 All esds (except the esd in the dihedral angle between two l.s. planes)
 are estimated using the full covariance matrix.  The cell esds are taken
 into account individually in the estimation of esds in distances, angles
 and torsion angles; correlations between esds in cell parameters are only
 used when they are defined by crystal symmetry.  An approximate (isotropic)
 treatment of cell esds is used for estimating esds involving l.s. planes.
;
loop_
_geom_bond_atom_site_label_1
_geom_bond_atom_site_label_2
_geom_bond_distance
_geom_bond_site_symmetry_2
_geom_bond_publ_flag
Ir1 Cl1 2.420(6) . ?
Ir1 Cl1A 2.520(8) . ?
Ir1 P1 2.278(3) . ?
Ir1 P2 2.267(3) . ?
Ir1 C6 1.997(9) . ?
Ir1 C19A 1.98(2) . ?
Ir1 C19B 2.07(4) . ?
P1 O2 1.650(7) . ?
P1 C7 1.846(12) . ?
P1 C11 1.830(15) . ?
P2 O3 1.652(7) . ?
P2 C15 1.841(12) . ?
P2 C20 1.799(15) . ?
O1 H1 0.8400 . ?
O1 C1 1.372(11) . ?
O2 C4 1.389(11) . ?
O3 C5 1.390(11) . ?
C1 C2 1.388(13) . ?
C1 C3 1.383(13) . ?
C2 H2 0.9500 . ?
C2 C4 1.389(13) . ?
C3 H3 0.9500 . ?
C3 C5 1.381(13) . ?
C4 C6 1.394(14) . ?
C5 C6 1.381(13) . ?
C7 C8 1.519(11) . ?
C7 C9 1.519(13) . ?
C7 C10 1.524(11) . ?
C8 H8A 0.9800 . ?
C8 H8B 0.9800 . ?
C8 H8C 0.9800 . ?
C9 H9A 0.9800 . ?
C9 H9B 0.9800 . ?
C9 H9C 0.9800 . ?
C10 H10A 0.9800 . ?
C10 H10B 0.9800 . ?
C10 H10C 0.9800 . ?
C11 C12 1.508(12) . ?
C11 C13A 1.513(14) . ?
C11 C14 1.556(13) . ?
C11 C19B 1.565(10) . ?
C11 C22B 1.471(15) . ?
C12 H12A 0.9800 . ?
C12 H12B 0.9800 . ?
C12 H12C 0.9800 . ?
C13A H13A 0.9800 . ?
C13A H13B 0.9800 . ?
C13A H13C 0.9800 . ?
C13B H13D 0.9800 . ?
C13B H13E 0.9800 . ?
C13B H13F 0.9800 . ?
C13B C20 1.497(15) . ?
C14 H14A 0.9800 . ?
C14 H14B 0.9800 . ?
C14 H14C 0.9800 . ?
C14A H14D 0.9800 . ?
C14A H14E 0.9800 . ?
C14A H14F 0.9800 . ?
C14A C20 1.574(15) . ?
C15 C16 1.525(11) . ?
C15 C17 1.527(11) . ?
C15 C18 1.527(12) . ?
C16 H16A 0.9800 . ?
C16 H16B 0.9800 . ?
C16 H16C 0.9800 . ?
C17 H17A 0.9800 . ?
C17 H17B 0.9800 . ?
C17 H17C 0.9800 . ?
C18 H18A 0.9800 . ?
C18 H18B 0.9800 . ?
C18 H18C 0.9800 . ?
C19A H19A 0.9900 . ?
C19A H19B 0.9900 . ?
C19A C20 1.591(10) . ?
C19B H19C 0.9900 . ?
C19B H19D 0.9900 . ?
C20 C21 1.541(12) . ?
C20 C22A 1.499(14) . ?
C21 H21A 0.9800 . ?
C21 H21B 0.9800 . ?
C21 H21C 0.9800 . ?
C22A H22A 0.9800 . ?
C22A H22B 0.9800 . ?
C22A H22C 0.9800 . ?
C22B H22D 0.9800 . ?
C22B H22E 0.9800 . ?
C22B H22F 0.9800 . ?

loop_
_geom_angle_atom_site_label_1
_geom_angle_atom_site_label_2
_geom_angle_atom_site_label_3
_geom_angle
_geom_angle_site_symmetry_1
_geom_angle_site_symmetry_3
_geom_angle_publ_flag
P1 Ir1 Cl1 102.23(17) . . ?
P1 Ir1 Cl1A 98.0(2) . . ?
P2 Ir1 Cl1 97.86(17) . . ?
P2 Ir1 Cl1A 102.2(2) . . ?
P2 Ir1 P1 159.58(9) . . ?
C6 Ir1 Cl1 174.2(5) . . ?
C6 Ir1 Cl1A 167.7(5) . . ?
C6 Ir1 P1 80.0(3) . . ?
C6 Ir1 P2 79.6(3) . . ?
C6 Ir1 C19B 89.4(11) . . ?
C19A Ir1 Cl1 84.6(6) . . ?
C19A Ir1 P1 114.7(5) . . ?
C19A Ir1 P2 63.4(5) . . ?
C19A Ir1 C6 89.7(7) . . ?
C19B Ir1 Cl1A 80.2(11) . . ?
C19B Ir1 P1 50.8(10) . . ?
C19B Ir1 P2 130.6(9) . . ?
O2 P1 Ir1 104.9(3) . . ?
O2 P1 C7 101.0(4) . . ?
O2 P1 C11 101.8(5) . . ?
C7 P1 Ir1 126.8(4) . . ?
C11 P1 Ir1 107.6(5) . . ?
C11 P1 C7 111.3(6) . . ?
O3 P2 Ir1 105.3(3) . . ?
O3 P2 C15 100.6(4) . . ?
O3 P2 C20 103.3(5) . . ?
C15 P2 Ir1 130.5(4) . . ?
C20 P2 Ir1 95.8(5) . . ?
C20 P2 C15 118.2(6) . . ?
C1 O1 H1 109.5 . . ?
C4 O2 P1 115.1(6) . . ?
C5 O3 P2 114.6(6) . . ?
O1 C1 C2 116.9(8) . . ?
O1 C1 C3 121.7(8) . . ?
C3 C1 C2 121.3(9) . . ?
C1 C2 H2 121.0 . . ?
C1 C2 C4 118.0(9) . . ?
C4 C2 H2 121.0 . . ?
C1 C3 H3 121.1 . . ?
C5 C3 C1 117.8(9) . . ?
C5 C3 H3 121.1 . . ?
O2 C4 C6 118.1(8) . . ?
C2 C4 O2 118.7(9) . . ?
C2 C4 C6 123.1(9) . . ?
C3 C5 O3 118.0(8) . . ?
C6 C5 O3 117.8(8) . . ?
C6 C5 C3 124.1(9) . . ?
C4 C6 Ir1 121.9(7) . . ?
C5 C6 Ir1 122.6(7) . . ?
C5 C6 C4 115.6(9) . . ?
C8 C7 P1 108.3(8) . . ?
C8 C7 C9 108.8(11) . . ?
C8 C7 C10 111.7(10) . . ?
C9 C7 P1 106.5(9) . . ?
C9 C7 C10 108.2(11) . . ?
C10 C7 P1 113.1(9) . . ?
C7 C8 H8A 109.5 . . ?
C7 C8 H8B 109.5 . . ?
C7 C8 H8C 109.5 . . ?
H8A C8 H8B 109.5 . . ?
H8A C8 H8C 109.5 . . ?
H8B C8 H8C 109.5 . . ?
C7 C9 H9A 109.5 . . ?
C7 C9 H9B 109.5 . . ?
C7 C9 H9C 109.5 . . ?
H9A C9 H9B 109.5 . . ?
H9A C9 H9C 109.5 . . ?
H9B C9 H9C 109.5 . . ?
C7 C10 H10A 109.5 . . ?
C7 C10 H10B 109.5 . . ?
C7 C10 H10C 109.5 . . ?
H10A C10 H10B 109.5 . . ?
H10A C10 H10C 109.5 . . ?
H10B C10 H10C 109.5 . . ?
C12 C11 P1 114.0(10) . . ?
C12 C11 C13A 103.2(12) . . ?
C12 C11 C14 108.5(14) . . ?
C12 C11 C19B 108.1(18) . . ?
C13A C11 P1 113.1(13) . . ?
C13A C11 C14 101.9(12) . . ?
C14 C11 P1 114.8(11) . . ?
C19B C11 P1 66.5(18) . . ?
C22B C11 P1 121.4(17) . . ?
C22B C11 C12 124.5(18) . . ?
C22B C11 C19B 96(2) . . ?
C11 C12 H12A 109.5 . . ?
C11 C12 H12B 109.5 . . ?
C11 C12 H12C 109.5 . . ?
H12A C12 H12B 109.5 . . ?
H12A C12 H12C 109.5 . . ?
H12B C12 H12C 109.5 . . ?
C11 C13A H13A 109.5 . . ?
C11 C13A H13B 109.5 . . ?
C11 C13A H13C 109.5 . . ?
H13A C13A H13B 109.5 . . ?
H13A C13A H13C 109.5 . . ?
H13B C13A H13C 109.5 . . ?
H13D C13B H13E 109.5 . . ?
H13D C13B H13F 109.5 . . ?
H13E C13B H13F 109.5 . . ?
C20 C13B H13D 109.5 . . ?
C20 C13B H13E 109.5 . . ?
C20 C13B H13F 109.5 . . ?
C11 C14 H14A 109.5 . . ?
C11 C14 H14B 109.5 . . ?
C11 C14 H14C 109.5 . . ?
H14A C14 H14B 109.5 . . ?
H14A C14 H14C 109.5 . . ?
H14B C14 H14C 109.5 . . ?
H14D C14A H14E 109.5 . . ?
H14D C14A H14F 109.5 . . ?
H14E C14A H14F 109.5 . . ?
C20 C14A H14D 109.5 . . ?
C20 C14A H14E 109.5 . . ?
C20 C14A H14F 109.5 . . ?
C16 C15 P2 108.9(7) . . ?
C16 C15 C17 110.5(10) . . ?
C16 C15 C18 109.5(11) . . ?
C17 C15 P2 111.3(8) . . ?
C18 C15 P2 107.9(9) . . ?
C18 C15 C17 108.6(11) . . ?
C15 C16 H16A 109.5 . . ?
C15 C16 H16B 109.5 . . ?
C15 C16 H16C 109.5 . . ?
H16A C16 H16B 109.5 . . ?
H16A C16 H16C 109.5 . . ?
H16B C16 H16C 109.5 . . ?
C15 C17 H17A 109.5 . . ?
C15 C17 H17B 109.5 . . ?
C15 C17 H17C 109.5 . . ?
H17A C17 H17B 109.5 . . ?
H17A C17 H17C 109.5 . . ?
H17B C17 H17C 109.5 . . ?
C15 C18 H18A 109.5 . . ?
C15 C18 H18B 109.5 . . ?
C15 C18 H18C 109.5 . . ?
H18A C18 H18B 109.5 . . ?
H18A C18 H18C 109.5 . . ?
H18B C18 H18C 109.5 . . ?
Ir1 C19A H19A 108.3 . . ?
Ir1 C19A H19B 108.3 . . ?
H19A C19A H19B 107.4 . . ?
C20 C19A Ir1 115.8(14) . . ?
C20 C19A H19A 108.3 . . ?
C20 C19A H19B 108.3 . . ?
Ir1 C19B H19C 104.3 . . ?
Ir1 C19B H19D 104.3 . . ?
C11 C19B Ir1 132(3) . . ?
C11 C19B H19C 104.3 . . ?
C11 C19B H19D 104.3 . . ?
H19C C19B H19D 105.6 . . ?
C13B C20 P2 130.2(17) . . ?
C13B C20 C14A 102.2(16) . . ?
C13B C20 C21 106.6(14) . . ?
C14A C20 P2 101.6(17) . . ?
C19A C20 P2 82.8(11) . . ?
C21 C20 P2 112.4(10) . . ?
C21 C20 C14A 98.4(17) . . ?
C21 C20 C19A 109.3(12) . . ?
C22A C20 P2 119.3(13) . . ?
C22A C20 C19A 111.3(16) . . ?
C22A C20 C21 116.5(14) . . ?
C20 C21 H21A 109.5 . . ?
C20 C21 H21B 109.5 . . ?
C20 C21 H21C 109.5 . . ?
H21A C21 H21B 109.5 . . ?
H21A C21 H21C 109.5 . . ?
H21B C21 H21C 109.5 . . ?
C20 C22A H22A 109.5 . . ?
C20 C22A H22B 109.5 . . ?
C20 C22A H22C 109.5 . . ?
H22A C22A H22B 109.5 . . ?
H22A C22A H22C 109.5 . . ?
H22B C22A H22C 109.5 . . ?
C11 C22B H22D 109.5 . . ?
C11 C22B H22E 109.5 . . ?
C11 C22B H22F 109.5 . . ?
H22D C22B H22E 109.5 . . ?
H22D C22B H22F 109.5 . . ?
H22E C22B H22F 109.5 . . ?

loop_
_geom_torsion_atom_site_label_1
_geom_torsion_atom_site_label_2
_geom_torsion_atom_site_label_3
_geom_torsion_atom_site_label_4
_geom_torsion
_geom_torsion_site_symmetry_1
_geom_torsion_site_symmetry_2
_geom_torsion_site_symmetry_3
_geom_torsion_site_symmetry_4
_geom_torsion_publ_flag
Ir1 P1 O2 C4 0.9(9) . . . . ?
Ir1 P1 C7 C8 53.1(10) . . . . ?
Ir1 P1 C7 C9 -63.8(9) . . . . ?
Ir1 P1 C7 C10 177.5(7) . . . . ?
Ir1 P1 C11 C12 -87.2(11) . . . . ?
Ir1 P1 C11 C13A 30.3(10) . . . . ?
Ir1 P1 C11 C14 146.7(10) . . . . ?
Ir1 P1 C11 C19B 12.9(16) . . . . ?
Ir1 P1 C11 C22B 96(2) . . . . ?
Ir1 P2 O3 C5 -1.6(8) . . . . ?
Ir1 P2 C15 C16 51.6(10) . . . . ?
Ir1 P2 C15 C17 173.7(7) . . . . ?
Ir1 P2 C15 C18 -67.2(9) . . . . ?
Ir1 P2 C20 C13B 41.5(16) . . . . ?
Ir1 P2 C20 C14A 158.6(15) . . . . ?
Ir1 P2 C20 C19A 10.8(9) . . . . ?
Ir1 P2 C20 C21 -97.2(11) . . . . ?
Ir1 P2 C20 C22A 121.2(14) . . . . ?
Ir1 C19A C20 P2 -13.7(10) . . . . ?
Ir1 C19A C20 C21 97.6(13) . . . . ?
Ir1 C19A C20 C22A -132.4(15) . . . . ?
P1 O2 C4 C2 176.6(9) . . . . ?
P1 O2 C4 C6 0.0(15) . . . . ?
P1 C11 C19B Ir1 -18(2) . . . . ?
P2 O3 C5 C3 -177.6(8) . . . . ?
P2 O3 C5 C6 1.4(14) . . . . ?
O1 C1 C2 C4 -178.1(11) . . . . ?
O1 C1 C3 C5 179.1(10) . . . . ?
O2 P1 C7 C8 171.3(9) . . . . ?
O2 P1 C7 C9 54.5(9) . . . . ?
O2 P1 C7 C10 -64.3(9) . . . . ?
O2 P1 C11 C12 162.7(11) . . . . ?
O2 P1 C11 C13A -79.7(10) . . . . ?
O2 P1 C11 C14 36.7(12) . . . . ?
O2 P1 C11 C19B -97.1(16) . . . . ?
O2 P1 C11 C22B -14(2) . . . . ?
O2 C4 C6 Ir1 -1.1(17) . . . . ?
O2 C4 C6 C5 178.9(11) . . . . ?
O3 P2 C15 C16 172.5(9) . . . . ?
O3 P2 C15 C17 -65.4(9) . . . . ?
O3 P2 C15 C18 53.7(9) . . . . ?
O3 P2 C20 C13B -65.8(17) . . . . ?
O3 P2 C20 C14A 51.3(15) . . . . ?
O3 P2 C20 C19A -96.5(9) . . . . ?
O3 P2 C20 C21 155.5(10) . . . . ?
O3 P2 C20 C22A 13.9(15) . . . . ?
O3 C5 C6 Ir1 -0.4(16) . . . . ?
O3 C5 C6 C4 179.6(11) . . . . ?
C1 C2 C4 O2 -179.5(11) . . . . ?
C1 C2 C4 C6 -3.0(19) . . . . ?
C1 C3 C5 O3 -180.0(10) . . . . ?
C1 C3 C5 C6 1.0(17) . . . . ?
C2 C1 C3 C5 -1.6(17) . . . . ?
C2 C4 C6 Ir1 -177.6(10) . . . . ?
C2 C4 C6 C5 2.4(19) . . . . ?
C3 C1 C2 C4 2.5(18) . . . . ?
C3 C5 C6 Ir1 178.6(9) . . . . ?
C3 C5 C6 C4 -1.4(18) . . . . ?
C7 P1 O2 C4 -132.2(9) . . . . ?
C7 P1 C11 C12 55.8(12) . . . . ?
C7 P1 C11 C13A 173.4(9) . . . . ?
C7 P1 C11 C14 -70.3(12) . . . . ?
C7 P1 C11 C19B 156.0(16) . . . . ?
C7 P1 C11 C22B -121(2) . . . . ?
C11 P1 O2 C4 113.0(10) . . . . ?
C11 P1 C7 C8 -81.2(10) . . . . ?
C11 P1 C7 C9 162.0(9) . . . . ?
C11 P1 C7 C10 43.2(10) . . . . ?
C12 C11 C19B Ir1 91(3) . . . . ?
C15 P2 O3 C5 -139.1(8) . . . . ?
C15 P2 C20 C13B -175.8(16) . . . . ?
C15 P2 C20 C14A -58.7(15) . . . . ?
C15 P2 C20 C19A 153.5(9) . . . . ?
C15 P2 C20 C21 45.5(12) . . . . ?
C15 P2 C20 C22A -96.1(15) . . . . ?
C20 P2 O3 C5 98.3(9) . . . . ?
C20 P2 C15 C16 -75.9(10) . . . . ?
C20 P2 C15 C17 46.1(10) . . . . ?
C20 P2 C15 C18 165.2(8) . . . . ?
C22B C11 C19B Ir1 -140(3) . . . . ?

_vrf_PLAT412_p21-n               
;
PROBLEM: Short Intra XH3 .. XHn     H17A   ..  H14F    ..       1.53 Ang.  
RESPONSE: This short distance is a result of the molecule sitting over
two disordered positions in the structure, and is not a real distance in the structure. We are confident in the solution obtained.
;

_iucr_refine_instructions_details 
;
TITL P21-n in P21/n #14
REM Solution 1 R1 0.308 Rweak 0.016, Alpha = 0.0551 in P2(1)/n
CELL 1.54178 9.8099 20.1079 13.9635 90 106.852 90
ZERR 4 0.0003 0.0005 0.0004 0 0.002 0
LATT 1
SYMM 0.5-X,0.5+Y,0.5-Z
SFAC C H Cl Ir O P
UNIT 88 152 4 4 12 8
DFIX 1.55 0.01 C20 C19A C19B C11
SADI C17 C15 C16 C15 C18 C15 C21 C20 C20 C13B C22A C20 C20 C14A C12 C11 C14 =
 C11 C13A C11 C8 C7 C7 C10 C9 C7
SADI C22B C11 C14 C11
SADI C21 C13B C13B C14A
SADI C21 C22A C12 C22B
SADI C12 C13A C13A C14
RIGU
 
L.S. 20
PLAN  5
SIZE 0.021 0.042 0.088
TEMP -173.16
BIND C11 C19B
FREE P1 C19B
FREE P2 C19A
FREE C22B C14
FREE H22c H13e
FREE H22c H14e
FREE C13B H22a
FREE H22b H14e
FREE H22b H14d
FREE C22A C13B
FREE C22A C14A
FREE C22A H13e
FREE C22A H13f
FREE C22A H14e
FREE C22A H14d
BIND C14A C20
FREE C14A H22b
FREE H22a H13f
FREE C19B C13A
BOND
MORE -1
CONF
fmap 2
acta
BOND $H
REM <olex2.extras>
REM <HklSrc "%./P21-n.hkl">
REM </olex2.extras>
 
WGHT    0.000000   54.875301
FVAR       0.07610   0.62878
IR1   4    0.628143    0.762601    0.015754    11.00000    0.07816    0.02408 =
         0.05029   -0.01159    0.05351   -0.01427
PART 1
CL1   3    0.549784    0.833038    0.130066    21.00000    0.11109    0.03461 =
         0.07742   -0.01408    0.07944   -0.01159
PART 0
PART 2
CL1A  3    0.474970    0.833927    0.091393   -21.00000    0.04718    0.02487 =
         0.03668    0.00021    0.03226    0.00493
PART 0
P1    6    0.537724    0.661700    0.039900    11.00000    0.06535    0.02359 =
         0.04444   -0.00249    0.04310   -0.00379
P2    6    0.757800    0.839522   -0.038368    11.00000    0.07210    0.02256 =
         0.04131   -0.00759    0.04115   -0.00989
O1    5    0.890168    0.584525   -0.244738    11.00000    0.05986    0.02620 =
         0.04963   -0.00840    0.03971   -0.00200
AFIX 147
H1    2    0.963713    0.566017   -0.208234    11.00000   -1.50000
AFIX   0
O2    5    0.597943    0.609579   -0.029664    11.00000    0.08013    0.02757 =
         0.06666   -0.01001    0.06035   -0.01325
O3    5    0.832191    0.798734   -0.112940    11.00000    0.06746    0.02604 =
         0.04725   -0.01316    0.04355   -0.01740
C1    1    0.834140    0.625817   -0.187547    11.00000    0.04537    0.02757 =
         0.03440   -0.00801    0.02732   -0.00544
C2    1    0.746421    0.596826   -0.137180    11.00000    0.05695    0.02503 =
         0.04553   -0.00803    0.03722   -0.00720
AFIX  43
H2    2    0.728891    0.550295   -0.140883    11.00000   -1.20000
AFIX   0
C3    1    0.864569    0.693094   -0.179426    11.00000    0.03801    0.02804 =
         0.02341   -0.00618    0.01766   -0.00792
AFIX  43
H3    2    0.926521    0.712556   -0.212723    11.00000   -1.20000
AFIX   0
C4    1    0.685039    0.637903   -0.081196    11.00000    0.05873    0.02654 =
         0.04355   -0.00895    0.03864   -0.00874
C5    1    0.801947    0.731068   -0.121325    11.00000    0.04864    0.02687 =
         0.03128   -0.00834    0.02477   -0.01055
C6    1    0.712701    0.705895   -0.069755    11.00000    0.06455    0.02548 =
         0.04287   -0.00942    0.04083   -0.00970
C7    1    0.575882    0.615019    0.158570    11.00000    0.07111    0.03451 =
         0.04846    0.00238    0.03506    0.00418
C8    1    0.547858    0.660509    0.237659    11.00000    0.09305    0.04135 =
         0.04320    0.00245    0.03254    0.00927
AFIX 137
H8A   2    0.604410    0.701200    0.242374    11.00000   -1.50000
H8B   2    0.574645    0.637722    0.302482    11.00000   -1.50000
H8C   2    0.446443    0.671950    0.219141    11.00000   -1.50000
AFIX   0
C9    1    0.733528    0.598059    0.188210    11.00000    0.08247    0.07751 =
         0.10352   -0.01250    0.03094    0.01575
AFIX 137
H9A   2    0.753092    0.569187    0.137203    11.00000   -1.50000
H9B   2    0.759908    0.574987    0.252803    11.00000   -1.50000
H9C   2    0.789276    0.639065    0.193741    11.00000   -1.50000
AFIX   0
C10   1    0.492049    0.550318    0.149125    11.00000    0.09985    0.03950 =
         0.06268    0.00257    0.04929   -0.00464
AFIX 137
H10A  2    0.389817    0.560158    0.128250    11.00000   -1.50000
H10B  2    0.517432    0.527504    0.213919    11.00000   -1.50000
H10C  2    0.514998    0.521693    0.099133    11.00000   -1.50000
AFIX   0
C11   1    0.346703    0.662741   -0.025178    11.00000    0.07978    0.07896 =
         0.06665   -0.01133    0.02618    0.01296
C12   1    0.256305    0.689868    0.036654    11.00000    0.06395    0.11160 =
         0.06358   -0.02368    0.01380    0.02002
AFIX 137
H12A  2    0.277058    0.665484    0.100024    11.00000   -1.50000
H12B  2    0.155381    0.684619   -0.000140    11.00000   -1.50000
H12C  2    0.277721    0.737134    0.050269    11.00000   -1.50000
AFIX   0
PART 1
C13A  1    0.308733    0.707030   -0.116689    21.00000    0.07951    0.06785 =
         0.05982   -0.01208    0.01969    0.00801
AFIX 137
H13A  2    0.380823    0.741966   -0.108733    21.00000   -1.50000
H13B  2    0.215383    0.727401   -0.124496    21.00000   -1.50000
H13C  2    0.305397    0.680413   -0.176118    21.00000   -1.50000
AFIX   0
PART 0
PART 2
C13B  1    0.971745    0.791203    0.147959   -21.00000    0.07722    0.05072 =
         0.05395   -0.01374    0.02171    0.01203
AFIX 137
H13D  2    0.904210    0.771298    0.179393   -21.00000   -1.50000
H13E  2    1.052139    0.810248    0.199712   -21.00000   -1.50000
H13F  2    1.006672    0.756937    0.111035   -21.00000   -1.50000
AFIX   0
PART 0
PART 1
C14   1    0.283769    0.594676   -0.069926    21.00000    0.05142    0.06978 =
         0.04839   -0.00312    0.01624    0.01266
AFIX 137
H14A  2    0.334170    0.578976   -0.116810    21.00000   -1.50000
H14B  2    0.182347    0.599983   -0.105311    21.00000   -1.50000
H14C  2    0.295154    0.562201   -0.015838    21.00000   -1.50000
AFIX   0
PART 0
PART 2
C14A  1    1.024223    0.873866    0.040889   -21.00000    0.10577    0.04636 =
         0.06333   -0.02321    0.01558    0.00366
AFIX 137
H14D  2    1.051403    0.841460   -0.002707   -21.00000   -1.50000
H14E  2    1.106205    0.883027    0.098977   -21.00000   -1.50000
H14F  2    0.993194    0.915177    0.003725   -21.00000   -1.50000
AFIX   0
PART 0
C15   1    0.701914    0.916274   -0.111027    11.00000    0.06234    0.04451 =
         0.04950    0.00697    0.03837    0.00405
C16   1    0.611917    0.957738   -0.060745    11.00000    0.08570    0.05714 =
         0.06722    0.01643    0.05371    0.01700
AFIX 137
H16A  2    0.529545    0.931638   -0.056411    11.00000   -1.50000
H16B  2    0.578929    0.997993   -0.100223    11.00000   -1.50000
H16C  2    0.669459    0.970219    0.006704    11.00000   -1.50000
AFIX   0
C17   1    0.830269    0.956161   -0.119680    11.00000    0.07440    0.04220 =
         0.08342    0.01945    0.05039    0.00751
AFIX 137
H17A  2    0.889529    0.968621   -0.052691    11.00000   -1.50000
H17B  2    0.797320    0.996423   -0.159155    11.00000   -1.50000
H17C  2    0.886339    0.929041   -0.152749    11.00000   -1.50000
AFIX   0
C18   1    0.612248    0.896558   -0.215997    11.00000    0.07288    0.11478 =
         0.06270   -0.00777    0.03302    0.00851
AFIX 137
H18A  2    0.674260    0.878053   -0.253139    11.00000   -1.50000
H18B  2    0.563038    0.935866   -0.251055    11.00000   -1.50000
H18C  2    0.541900    0.863100   -0.211166    11.00000   -1.50000
AFIX   0
PART 1
C19A  1    0.821790    0.781128    0.104943    21.00000    0.09202    0.05282 =
         0.04963   -0.01931    0.03230    0.00595
AFIX  23
H19A  2    0.815575    0.786595    0.174014    21.00000   -1.20000
H19B  2    0.882386    0.741803    0.104646    21.00000   -1.20000
AFIX   0
PART 0
PART 2
C19B  1    0.429953    0.722138   -0.054236   -21.00000    0.08245    0.06634 =
         0.07640   -0.01733    0.03367    0.00978
AFIX  23
H19C  2    0.363584    0.760239   -0.062742   -21.00000   -1.20000
H19D  2    0.434147    0.711025   -0.122394   -21.00000   -1.20000
AFIX   0
PART 0
C20   1    0.898761    0.844856    0.077298    11.00000    0.10135    0.05542 =
         0.05174   -0.01320    0.01418    0.01389
C21   1    0.879371    0.903993    0.142275    11.00000    0.10630    0.06903 =
         0.05072   -0.02454   -0.00328    0.02912
AFIX 137
H21A  2    0.896738    0.945661    0.111333    11.00000   -1.50000
H21B  2    0.947080    0.900031    0.209174    11.00000   -1.50000
H21C  2    0.781959    0.903904    0.147652    11.00000   -1.50000
AFIX   0
PART 1
C22A  1    1.048511    0.829254    0.078000    21.00000    0.09308    0.05887 =
         0.07873   -0.01642    0.01933    0.00640
AFIX 137
H22A  2    1.048481    0.790181    0.036044    21.00000   -1.50000
H22B  2    1.106269    0.820033    0.146695    21.00000   -1.50000
H22C  2    1.088659    0.867351    0.051720    21.00000   -1.50000
AFIX   0
PART 0
PART 2
C22B  1    0.290029    0.635628   -0.126852   -21.00000    0.09517    0.05997 =
         0.05633    0.00121    0.03261   -0.00786
AFIX 137
H22D  2    0.369173    0.623919   -0.153273   -21.00000   -1.50000
H22E  2    0.229854    0.669082   -0.170217   -21.00000   -1.50000
H22F  2    0.233308    0.595821   -0.124795   -21.00000   -1.50000
AFIX   0
HKLF 4
 
REM  P21-n in P21/n #14
REM R1 =  0.0711 for    4512 Fo > 4sig(Fo)  and  0.0728 for all    4681 data
REM    323 parameters refined using    441 restraints
 
END  
     
WGHT      0.0000     54.8749 

REM Highest difference peak  2.243,  deepest hole -2.417,  1-sigma level  0.178
Q1    1   0.4569  0.7521 -0.0732  11.00000  0.05    2.24
Q2    1   0.6801  0.7411  0.0540  11.00000  0.05    1.91
Q3    1   0.9586  0.8631  0.0781  11.00000  0.05    1.65
Q4    1   0.5565  0.7387 -0.0263  11.00000  0.05    1.63
Q5    1   0.1818  0.7589 -0.0229  11.00000  0.05    1.45

REM The information below was added by Olex2.
REM
REM R1 = 0.0711 for 4512 Fo > 4sig(Fo) and 0.0728 for all 22356 data
REM n/a parameters refined using n/a restraints
REM Highest difference peak 2.24, deepest hole -2.42
REM Mean Shift 0, Max Shift 0.001.

REM +++ Tabular Listing of Refinement Information +++
REM R1_all = 0.0728
REM R1_gt = 0.0711
REM wR_ref = 0.1437
REM GOOF = 1.223
REM Shift_max = 0.001
REM Shift_mean = 0
REM Reflections_all = 22356
REM Reflections_gt = 4512
REM Parameters = n/a
REM Hole = -2.42
REM Peak = 2.24
REM Flack = n/a

;
_olex2_submission_special_instructions 'No special instructions were received'


_exptl_crystal_recrystallization_method 'Re-crystallisation from solvent'
